# Supplementary material for: ‘Genome skimming’ with the MinION hand-held sequencer identifies CITES-listed shark species in India’s exports market
Source: Sci Rep. 2019 Mar 14;9:4476. doi: 10.1038/s41598-019-40940-9 (PMC6418218; doi:10.1038/s41598-019-40940-9)
Supplement: Supplementary file 2 — Supplementary Table S1 [file 41598_2019_40940_MOESM2_ESM.xlsx]

## Sheet: Sheet1
Species	Mitochondrial Genome
Carcharhinus acronotus	KF728380.1
Carcharhinus amblyrhynchoides	KF956523.1
Carcharhinus amboinensis	KM921745.1
Carcharhinus brevipinna	KM244770.1
Carcharhinus falciformis	KF801102.1
Carcharhinus leucas	NC_023522.1
Carcharhinus longimanus	KM434158.1
Carcharhinus macloti	KJ865755.1
Carcharhinus melanopterus	KJ720818.1
Carcharhinus obscurus	KC470543.1
Carcharhinus plumbeus	KJ740750.1
Carcharhinus sorrah	NC_023521.1
Carcharhinus tjutjot	KP091436.1
Galeocerdo cuvier	NC_022193.1
Prionace glauca	NC_022819.1
