# Supplementary material for: ‘Genome skimming’ with the MinION hand-held sequencer identifies CITES-listed shark species in India’s exports market
Source: Sci Rep. 2019 Mar 14;9:4476. doi: 10.1038/s41598-019-40940-9 (PMC6418218; doi:10.1038/s41598-019-40940-9)
Supplement: Supplementary file 3 — Supplementary Table S2 [file 41598_2019_40940_MOESM3_ESM.xlsx]

## Sheet: Sheet1
Species	mt Genome	ND1	ND2	COX1	COX2	ATP8	ATP6	COX3	ND3	ND4	ND4L	ND5	ND6	CYTB
Carcharhinus acronotus	KF728380.1	KF728380.1	KF728380.1	KF728380.1	KF728380.1	KF728380.1	KF728380.1	KF728380.1	KF728380.1	KF728380.1	KF728380.1	KF728380.1	KF728380.1	KF728380.1
Carcharhinus amblyrhynchoides	KF956523.1	KF956523.1	KF956523.1	KF956523.1	KF956523.1	KF956523.1	KF956523.1	KF956523.1	KF956523.1	KF956523.1	KF956523.1	KF956523.1	KF956523.1	KF956523.1
Carcharhinus amboinensis	KM921745.1	KM921745.1	KM921745.1	KM921745.1	KM921745.1	KM921745.1	KM921745.1	KM921745.1	KM921745.1	KM921745.1	KM921745.1	KM921745.1	KM921745.1	KM921745.1
Carcharhinus brevipinna	KM244770.1	KM244770.1	KM244770.1	KM244770.1	KM244770.1	KM244770.1	KM244770.1	KM244770.1	KM244770.1	KM244770.1	KM244770.1	KM244770.1	KM244770.1	KM244770.1
Carcharhinus falciformis	KF801102.1	KF801102.1	KF801102.1	KF801102.1	KF801102.1	KF801102.1	KF801102.1	KF801102.1	KF801102.1	KF801102.1	KF801102.1	KF801102.1	KF801102.1	KF801102.1
Carcharhinus leucas	NC_023522.1	NC_023522.1	NC_023522.1	NC_023522.1	NC_023522.1	NC_023522.1	NC_023522.1	NC_023522.1	NC_023522.1	NC_023522.1	NC_023522.1	NC_023522.1	NC_023522.1	NC_023522.1
Carcharhinus longimanus	KM434158.1	KM434158.1	KM434158.1	KM434158.1	KM434158.1	KM434158.1	KM434158.1	KM434158.1	KM434158.1	KM434158.1	KM434158.1	KM434158.1	KM434158.1	KM434158.1
Carcharhinus macloti	KJ865755.1	KJ865755.1	KJ865755.1	KJ865755.1	KJ865755.1	KJ865755.1	KJ865755.1	KJ865755.1	KJ865755.1	KJ865755.1	KJ865755.1	KJ865755.1	KJ865755.1	KJ865755.1
Carcharhinus melanopterus	KJ720818.1	KJ720818.1	KJ720818.1	KJ720818.1	KJ720818.1	KJ720818.1	KJ720818.1	KJ720818.1	KJ720818.1	KJ720818.1	KJ720818.1	KJ720818.1	KJ720818.1	KJ720818.1
Carcharhinus obscurus	KC470543.1	KC470543.1	KC470543.1	KC470543.1	KC470543.1	KC470543.1	KC470543.1	KC470543.1	KC470543.1	KC470543.1	KC470543.1	KC470543.1	KC470543.1	KC470543.1
Carcharhinus plumbeus	KJ740750.1	KJ740750.1	KJ740750.1	KJ740750.1	KJ740750.1	KJ740750.1	KJ740750.1	KJ740750.1	KJ740750.1	KJ740750.1	KJ740750.1	KJ740750.1	KJ740750.1	KJ740750.1
Carcharhinus sorrah	NC_023521.1	NC_023521.1	NC_023521.1	NC_023521.1	NC_023521.1	NC_023521.1	NC_023521.1	NC_023521.1	NC_023521.1	NC_023521.1	NC_023521.1	NC_023521.1	NC_023521.1	NC_023521.1
Carcharhinus tjutjot	KP091436.1	KP091436.1	KP091436.1	KP091436.1	KP091436.1	KP091436.1	KP091436.1	KP091436.1	KP091436.1	KP091436.1	KP091436.1	KP091436.1	KP091436.1	KP091436.1
Galeocerdo cuvier	NC_022193.1	NC_022193.1	NC_022193.1	NC_022193.1	NC_022193.1	NC_022193.1	NC_022193.1	NC_022193.1	NC_022193.1	NC_022193.1	NC_022193.1	NC_022193.1	NC_022193.1	NC_022193.1
Prionace glauca	NC_022819.1	NC_022819.1	NC_022819.1	NC_022819.1	NC_022819.1	NC_022819.1	NC_022819.1	NC_022819.1	NC_022819.1	NC_022819.1	NC_022819.1	NC_022819.1	NC_022819.1	NC_022819.1
