# Supplementary material for: ‘Genome skimming’ with the MinION hand-held sequencer identifies CITES-listed shark species in India’s exports market
Source: Sci Rep. 2019 Mar 14;9:4476. doi: 10.1038/s41598-019-40940-9 (PMC6418218; doi:10.1038/s41598-019-40940-9)
Supplement: Supplementary file 4 — Supplementary Table S3 [file 41598_2019_40940_MOESM4_ESM.xlsx]

## Sheet: Sheet1
Species	ND2	COX1	ND4	5.8S ribosomal RNA gene and internal transcribed spacer 2 and 28S rRNA
Carcharhinus acronotus	KF728380.1	KF728380.1	KF728380.1	GU385345.1
Carcharhinus albimarginatus	JQ518609.1	EU398586.1	X	X
Carcharhinus altimus	JQ518603.1	JN641206.1	HM446376.1	X
Carcharhinus amblyrhynchoides	KF956523.1	KF956523.1	KF956523.1	X
Carcharhinus amblyrhynchos	X	MF508665.1	KX713065.1	MG952268.1
Carcharhinus amboinensis	KM921745.1	KM921745.1	KM921745.1	MG952270.1
Carcharhinus borneensis	JQ519094.1	X	X	X
Carcharhinus brachyurus	JQ518611.1	FJ519061.1	X	X
Carcharhinus brevipinna	KM244770.1	KM244770.1	KM244770.1	KC204933.1
Carcharhinus cautus	JQ519153.1	EU398605.1	X	X
Carcharhinus coatesi	X	KP719511.1	X	X
Carcharhinus dussumieri	JQ519073.1	X	HM446401.1	X
Carcharhinus falciformis	KF801102.1	KF801102.1	KF801102.1	AF513986.1
Carcharhinus fitzroyensis	JQ519154.1	EF609310.1	HM446402.1	X
Carcharhinus galapagensis	KX172004.1	FJ519094.1	X	X
Carcharhinus isodon	JQ518626.1	FJ519609.1	X	X
Carcharhinus leiodon	JN082201.1	JN034902.1	X	X
Carcharhinus leucas	NC_023522.1	NC_023522.1	NC_023522.1	JN003437.1
Carcharhinus limbatus	MF740907.1	MF508680.1	HQ530162.1	MG952277.1
Carcharhinus longimanus	KM434158.1	KM434158.1	KM434158.1	KR078336.1
Carcharhinus macloti	KJ865755.1	KJ865755.1	KJ865755.1	X
Carcharhinus melanopterus	KJ720818.1	KJ720818.1	KJ720818.1	X
Carcharhinus obscurus	KC470543.1	KC470543.1	KC470543.1	AY033819.1
Carcharhinus perezii	KX172079.1	FJ519622.1	KY010610.1	X
Carcharhinus plumbeus	KJ740750.1	KJ740750.1	KJ740750.1	AY033820.1
Carcharhinus porosus	MF740903.1	MF686581.1	X	X
Carcharhinus sealei	JQ519065.1	EU398644.1	X	X
Carcharhinus signatus	JQ518631.1	FJ519166.1	X	X
Carcharhinus sorrah	NC_023521.1	NC_023521.1	NC_023521.1	MG952272.1
Carcharhinus tilstoni	JN082213.1	GQ227286.1	HQ530173.1	MG952276.1
Carcharhinus tjutjot	KP091436.1	KP091436.1	KP091436.1	X
Carcharhinus wheeleri	JQ518630.1	X	X	X
Galeocerdo cuvier	NC_022193.1	NC_022193.1	NC_022193.1	MG952273.1
Prionace glauca	NC_022819.1	NC_022819.1	NC_022819.1	AF515441.1
