# Supplementary material for: ‘Genome skimming’ with the MinION hand-held sequencer identifies CITES-listed shark species in India’s exports market
Source: Sci Rep. 2019 Mar 14;9:4476. doi: 10.1038/s41598-019-40940-9 (PMC6418218; doi:10.1038/s41598-019-40940-9)
Supplement: Supplementary file 5 — Supplementary Table S4 [file 41598_2019_40940_MOESM5_ESM.xlsx]

## Sheet: falciformis sequence accuracy_c
COI Sequence Accuracy	KP719297.1	KP719284.1	KF590511.1	KF590364.1	KF590368.1	KF590369.1	KF590370.1	KF590371.1	KF590484.1	KF590486.1	KF590491.1	KF590492.1	KF590493.1	KF590497.1	KC840952.1	KF590281.1	KF590292.1	KF590294.1	KF590295.1	KF590296.1	KF590297.1	KF590298.1	KF590300.1	KF590301.1	KF590303.1	KF590304.1	KF590324.1	KF590325.1	KF590326.1	KF590344.1	KF590345.1	KF590362.1	KF590363.1	KF590365.1	KF590367.1	KF590373.1	KF590392.1	KF590411.1	KF590423.1	KF590424.1	KF590426.1	KF590428.1	KF590429.1	KF590456.1	KF590485.1	KF590494.1	KF590498.1	KF590505.1	KF590515.1
KP719297.1		99.667	99.333	99.333	99.333	99.333	99.333	99.333	99.333	99.333	99.333	99.333	99.333	99.333	99.5	99.5	99.5	99.5	99.5	99.5	99.5	99.5	99.5	99.5	99.5	99.5	99.5	99.5	99.5	99.5	99.5	99.5	99.5	99.5	99.5	99.5	99.5	99.5	99.5	99.5	99.5	99.5	99.5	99.5	99.5	99.5	99.5	99.5	99.5
KP719284.1	99.667		99.681	99.681	99.681	99.681	99.681	99.681	99.681	99.681	99.681	99.681	99.681	99.681	99.841	99.841	99.841	99.841	99.841	99.841	99.841	99.841	99.841	99.841	99.841	99.841	99.841	99.841	99.841	99.841	99.841	99.841	99.841	99.841	99.841	99.841	99.841	99.841	99.841	99.841	99.841	99.841	99.841	99.841	99.841	99.841	99.841	99.841	99.841
KF590511.1	99.333	99.681		99.684	99.684	99.684	99.684	99.684	99.684	99.684	99.684	99.684	99.684	99.684	99.842	99.842	99.842	99.842	99.842	99.842	99.842	99.842	99.842	99.842	99.842	99.842	99.842	99.842	99.842	99.842	99.842	99.842	99.842	99.842	99.842	99.842	99.842	99.842	99.842	99.842	99.842	99.842	99.842	99.842	99.842	99.842	99.842	99.842	99.842
KF590364.1	99.333	99.681	99.684		100	100	100	100	99.694	99.694	99.694	99.694	99.694	99.694	99.847	99.847	99.847	99.847	99.847	99.847	99.847	99.847	99.847	99.847	99.847	99.847	99.847	99.847	99.847	99.847	99.847	99.847	99.847	99.847	99.847	99.847	99.847	99.847	99.847	99.847	99.847	99.847	99.847	99.847	99.847	99.847	99.847	99.847	99.847
KF590368.1	99.333	99.681	99.684	100		100	100	100	99.694	99.694	99.694	99.694	99.694	99.694	99.847	99.847	99.847	99.847	99.847	99.847	99.847	99.847	99.847	99.847	99.847	99.847	99.847	99.847	99.847	99.847	99.847	99.847	99.847	99.847	99.847	99.847	99.847	99.847	99.847	99.847	99.847	99.847	99.847	99.847	99.847	99.847	99.847	99.847	99.847
KF590369.1	99.333	99.681	99.684	100	100		100	100	99.694	99.694	99.694	99.694	99.694	99.694	99.847	99.847	99.847	99.847	99.847	99.847	99.847	99.847	99.847	99.847	99.847	99.847	99.847	99.847	99.847	99.847	99.847	99.847	99.847	99.847	99.847	99.847	99.847	99.847	99.847	99.847	99.847	99.847	99.847	99.847	99.847	99.847	99.847	99.847	99.847
KF590370.1	99.333	99.681	99.684	100	100	100		100	99.694	99.694	99.694	99.694	99.694	99.694	99.847	99.847	99.847	99.847	99.847	99.847	99.847	99.847	99.847	99.847	99.847	99.847	99.847	99.847	99.847	99.847	99.847	99.847	99.847	99.847	99.847	99.847	99.847	99.847	99.847	99.847	99.847	99.847	99.847	99.847	99.847	99.847	99.847	99.847	99.847
KF590371.1	99.333	99.681	99.684	100	100	100	100		99.694	99.694	99.694	99.694	99.694	99.694	99.847	99.847	99.847	99.847	99.847	99.847	99.847	99.847	99.847	99.847	99.847	99.847	99.847	99.847	99.847	99.847	99.847	99.847	99.847	99.847	99.847	99.847	99.847	99.847	99.847	99.847	99.847	99.847	99.847	99.847	99.847	99.847	99.847	99.847	99.847
KF590484.1	99.333	99.681	99.684	99.694	99.694	99.694	99.694	99.694		100	100	100	100	100	99.847	99.847	99.847	99.847	99.847	99.847	99.847	99.847	99.847	99.847	99.847	99.847	99.847	99.847	99.847	99.847	99.847	99.847	99.847	99.847	99.847	99.847	99.847	99.847	99.847	99.847	99.847	99.847	99.847	99.847	99.847	99.847	99.847	99.847	99.847
KF590486.1	99.333	99.681	99.684	99.694	99.694	99.694	99.694	99.694	100		100	100	100	100	99.847	99.847	99.847	99.847	99.847	99.847	99.847	99.847	99.847	99.847	99.847	99.847	99.847	99.847	99.847	99.847	99.847	99.847	99.847	99.847	99.847	99.847	99.847	99.847	99.847	99.847	99.847	99.847	99.847	99.847	99.847	99.847	99.847	99.847	99.847
KF590491.1	99.333	99.681	99.684	99.694	99.694	99.694	99.694	99.694	100	100		100	100	100	99.847	99.847	99.847	99.847	99.847	99.847	99.847	99.847	99.847	99.847	99.847	99.847	99.847	99.847	99.847	99.847	99.847	99.847	99.847	99.847	99.847	99.847	99.847	99.847	99.847	99.847	99.847	99.847	99.847	99.847	99.847	99.847	99.847	99.847	99.847
KF590492.1	99.333	99.681	99.684	99.694	99.694	99.694	99.694	99.694	100	100	100		100	100	99.847	99.847	99.847	99.847	99.847	99.847	99.847	99.847	99.847	99.847	99.847	99.847	99.847	99.847	99.847	99.847	99.847	99.847	99.847	99.847	99.847	99.847	99.847	99.847	99.847	99.847	99.847	99.847	99.847	99.847	99.847	99.847	99.847	99.847	99.847
KF590493.1	99.333	99.681	99.684	99.694	99.694	99.694	99.694	99.694	100	100	100	100		100	99.847	99.847	99.847	99.847	99.847	99.847	99.847	99.847	99.847	99.847	99.847	99.847	99.847	99.847	99.847	99.847	99.847	99.847	99.847	99.847	99.847	99.847	99.847	99.847	99.847	99.847	99.847	99.847	99.847	99.847	99.847	99.847	99.847	99.847	99.847
KF590497.1	99.333	99.681	99.684	99.694	99.694	99.694	99.694	99.694	100	100	100	100	100		99.847	99.847	99.847	99.847	99.847	99.847	99.847	99.847	99.847	99.847	99.847	99.847	99.847	99.847	99.847	99.847	99.847	99.847	99.847	99.847	99.847	99.847	99.847	99.847	99.847	99.847	99.847	99.847	99.847	99.847	99.847	99.847	99.847	99.847	99.847
KC840952.1	99.5	99.841	99.842	99.847	99.847	99.847	99.847	99.847	99.847	99.847	99.847	99.847	99.847	99.847		100	100	100	100	100	100	100	100	100	100	100	100	100	100	100	100	100	100	100	100	100	100	100	100	100	100	100	100	100	100	100	100	100	100
KF590281.1	99.5	99.841	99.842	99.847	99.847	99.847	99.847	99.847	99.847	99.847	99.847	99.847	99.847	99.847	100		100	100	100	100	100	100	100	100	100	100	100	100	100	100	100	100	100	100	100	100	100	100	100	100	100	100	100	100	100	100	100	100	100
KF590292.1	99.5	99.841	99.842	99.847	99.847	99.847	99.847	99.847	99.847	99.847	99.847	99.847	99.847	99.847	100	100		100	100	100	100	100	100	100	100	100	100	100	100	100	100	100	100	100	100	100	100	100	100	100	100	100	100	100	100	100	100	100	100
KF590294.1	99.5	99.841	99.842	99.847	99.847	99.847	99.847	99.847	99.847	99.847	99.847	99.847	99.847	99.847	100	100	100		100	100	100	100	100	100	100	100	100	100	100	100	100	100	100	100	100	100	100	100	100	100	100	100	100	100	100	100	100	100	100
KF590295.1	99.5	99.841	99.842	99.847	99.847	99.847	99.847	99.847	99.847	99.847	99.847	99.847	99.847	99.847	100	100	100	100		100	100	100	100	100	100	100	100	100	100	100	100	100	100	100	100	100	100	100	100	100	100	100	100	100	100	100	100	100	100
KF590296.1	99.5	99.841	99.842	99.847	99.847	99.847	99.847	99.847	99.847	99.847	99.847	99.847	99.847	99.847	100	100	100	100	100		100	100	100	100	100	100	100	100	100	100	100	100	100	100	100	100	100	100	100	100	100	100	100	100	100	100	100	100	100
KF590297.1	99.5	99.841	99.842	99.847	99.847	99.847	99.847	99.847	99.847	99.847	99.847	99.847	99.847	99.847	100	100	100	100	100	100		100	100	100	100	100	100	100	100	100	100	100	100	100	100	100	100	100	100	100	100	100	100	100	100	100	100	100	100
KF590298.1	99.5	99.841	99.842	99.847	99.847	99.847	99.847	99.847	99.847	99.847	99.847	99.847	99.847	99.847	100	100	100	100	100	100	100		100	100	100	100	100	100	100	100	100	100	100	100	100	100	100	100	100	100	100	100	100	100	100	100	100	100	100
KF590300.1	99.5	99.841	99.842	99.847	99.847	99.847	99.847	99.847	99.847	99.847	99.847	99.847	99.847	99.847	100	100	100	100	100	100	100	100		100	100	100	100	100	100	100	100	100	100	100	100	100	100	100	100	100	100	100	100	100	100	100	100	100	100
KF590301.1	99.5	99.841	99.842	99.847	99.847	99.847	99.847	99.847	99.847	99.847	99.847	99.847	99.847	99.847	100	100	100	100	100	100	100	100	100		100	100	100	100	100	100	100	100	100	100	100	100	100	100	100	100	100	100	100	100	100	100	100	100	100
KF590303.1	99.5	99.841	99.842	99.847	99.847	99.847	99.847	99.847	99.847	99.847	99.847	99.847	99.847	99.847	100	100	100	100	100	100	100	100	100	100		100	100	100	100	100	100	100	100	100	100	100	100	100	100	100	100	100	100	100	100	100	100	100	100
KF590304.1	99.5	99.841	99.842	99.847	99.847	99.847	99.847	99.847	99.847	99.847	99.847	99.847	99.847	99.847	100	100	100	100	100	100	100	100	100	100	100		100	100	100	100	100	100	100	100	100	100	100	100	100	100	100	100	100	100	100	100	100	100	100
KF590324.1	99.5	99.841	99.842	99.847	99.847	99.847	99.847	99.847	99.847	99.847	99.847	99.847	99.847	99.847	100	100	100	100	100	100	100	100	100	100	100	100		100	100	100	100	100	100	100	100	100	100	100	100	100	100	100	100	100	100	100	100	100	100
KF590325.1	99.5	99.841	99.842	99.847	99.847	99.847	99.847	99.847	99.847	99.847	99.847	99.847	99.847	99.847	100	100	100	100	100	100	100	100	100	100	100	100	100		100	100	100	100	100	100	100	100	100	100	100	100	100	100	100	100	100	100	100	100	100
KF590326.1	99.5	99.841	99.842	99.847	99.847	99.847	99.847	99.847	99.847	99.847	99.847	99.847	99.847	99.847	100	100	100	100	100	100	100	100	100	100	100	100	100	100		100	100	100	100	100	100	100	100	100	100	100	100	100	100	100	100	100	100	100	100
KF590344.1	99.5	99.841	99.842	99.847	99.847	99.847	99.847	99.847	99.847	99.847	99.847	99.847	99.847	99.847	100	100	100	100	100	100	100	100	100	100	100	100	100	100	100		100	100	100	100	100	100	100	100	100	100	100	100	100	100	100	100	100	100	100
KF590345.1	99.5	99.841	99.842	99.847	99.847	99.847	99.847	99.847	99.847	99.847	99.847	99.847	99.847	99.847	100	100	100	100	100	100	100	100	100	100	100	100	100	100	100	100		100	100	100	100	100	100	100	100	100	100	100	100	100	100	100	100	100	100
KF590362.1	99.5	99.841	99.842	99.847	99.847	99.847	99.847	99.847	99.847	99.847	99.847	99.847	99.847	99.847	100	100	100	100	100	100	100	100	100	100	100	100	100	100	100	100	100		100	100	100	100	100	100	100	100	100	100	100	100	100	100	100	100	100
KF590363.1	99.5	99.841	99.842	99.847	99.847	99.847	99.847	99.847	99.847	99.847	99.847	99.847	99.847	99.847	100	100	100	100	100	100	100	100	100	100	100	100	100	100	100	100	100	100		100	100	100	100	100	100	100	100	100	100	100	100	100	100	100	100
KF590365.1	99.5	99.841	99.842	99.847	99.847	99.847	99.847	99.847	99.847	99.847	99.847	99.847	99.847	99.847	100	100	100	100	100	100	100	100	100	100	100	100	100	100	100	100	100	100	100		100	100	100	100	100	100	100	100	100	100	100	100	100	100	100
KF590367.1	99.5	99.841	99.842	99.847	99.847	99.847	99.847	99.847	99.847	99.847	99.847	99.847	99.847	99.847	100	100	100	100	100	100	100	100	100	100	100	100	100	100	100	100	100	100	100	100		100	100	100	100	100	100	100	100	100	100	100	100	100	100
KF590373.1	99.5	99.841	99.842	99.847	99.847	99.847	99.847	99.847	99.847	99.847	99.847	99.847	99.847	99.847	100	100	100	100	100	100	100	100	100	100	100	100	100	100	100	100	100	100	100	100	100		100	100	100	100	100	100	100	100	100	100	100	100	100
KF590392.1	99.5	99.841	99.842	99.847	99.847	99.847	99.847	99.847	99.847	99.847	99.847	99.847	99.847	99.847	100	100	100	100	100	100	100	100	100	100	100	100	100	100	100	100	100	100	100	100	100	100		100	100	100	100	100	100	100	100	100	100	100	100
KF590411.1	99.5	99.841	99.842	99.847	99.847	99.847	99.847	99.847	99.847	99.847	99.847	99.847	99.847	99.847	100	100	100	100	100	100	100	100	100	100	100	100	100	100	100	100	100	100	100	100	100	100	100		100	100	100	100	100	100	100	100	100	100	100
KF590423.1	99.5	99.841	99.842	99.847	99.847	99.847	99.847	99.847	99.847	99.847	99.847	99.847	99.847	99.847	100	100	100	100	100	100	100	100	100	100	100	100	100	100	100	100	100	100	100	100	100	100	100	100		100	100	100	100	100	100	100	100	100	100
KF590424.1	99.5	99.841	99.842	99.847	99.847	99.847	99.847	99.847	99.847	99.847	99.847	99.847	99.847	99.847	100	100	100	100	100	100	100	100	100	100	100	100	100	100	100	100	100	100	100	100	100	100	100	100	100		100	100	100	100	100	100	100	100	100
KF590426.1	99.5	99.841	99.842	99.847	99.847	99.847	99.847	99.847	99.847	99.847	99.847	99.847	99.847	99.847	100	100	100	100	100	100	100	100	100	100	100	100	100	100	100	100	100	100	100	100	100	100	100	100	100	100		100	100	100	100	100	100	100	100
KF590428.1	99.5	99.841	99.842	99.847	99.847	99.847	99.847	99.847	99.847	99.847	99.847	99.847	99.847	99.847	100	100	100	100	100	100	100	100	100	100	100	100	100	100	100	100	100	100	100	100	100	100	100	100	100	100	100		100	100	100	100	100	100	100
KF590429.1	99.5	99.841	99.842	99.847	99.847	99.847	99.847	99.847	99.847	99.847	99.847	99.847	99.847	99.847	100	100	100	100	100	100	100	100	100	100	100	100	100	100	100	100	100	100	100	100	100	100	100	100	100	100	100	100		100	100	100	100	100	100
KF590456.1	99.5	99.841	99.842	99.847	99.847	99.847	99.847	99.847	99.847	99.847	99.847	99.847	99.847	99.847	100	100	100	100	100	100	100	100	100	100	100	100	100	100	100	100	100	100	100	100	100	100	100	100	100	100	100	100	100		100	100	100	100	100
KF590485.1	99.5	99.841	99.842	99.847	99.847	99.847	99.847	99.847	99.847	99.847	99.847	99.847	99.847	99.847	100	100	100	100	100	100	100	100	100	100	100	100	100	100	100	100	100	100	100	100	100	100	100	100	100	100	100	100	100	100		100	100	100	100
KF590494.1	99.5	99.841	99.842	99.847	99.847	99.847	99.847	99.847	99.847	99.847	99.847	99.847	99.847	99.847	100	100	100	100	100	100	100	100	100	100	100	100	100	100	100	100	100	100	100	100	100	100	100	100	100	100	100	100	100	100	100		100	100	100
KF590498.1	99.5	99.841	99.842	99.847	99.847	99.847	99.847	99.847	99.847	99.847	99.847	99.847	99.847	99.847	100	100	100	100	100	100	100	100	100	100	100	100	100	100	100	100	100	100	100	100	100	100	100	100	100	100	100	100	100	100	100	100		100	100
KF590505.1	99.5	99.841	99.842	99.847	99.847	99.847	99.847	99.847	99.847	99.847	99.847	99.847	99.847	99.847	100	100	100	100	100	100	100	100	100	100	100	100	100	100	100	100	100	100	100	100	100	100	100	100	100	100	100	100	100	100	100	100	100		100
KF590515.1	99.5	99.841	99.842	99.847	99.847	99.847	99.847	99.847	99.847	99.847	99.847	99.847	99.847	99.847	100	100	100	100	100	100	100	100	100	100	100	100	100	100	100	100	100	100	100	100	100	100	100	100	100	100	100	100	100	100	100	100	100	100
KF590516.1	99.5	99.841	99.842	99.847	99.847	99.847	99.847	99.847	99.847	99.847	99.847	99.847	99.847	99.847	100	100	100	100	100	100	100	100	100	100	100	100	100	100	100	100	100	100	100	100	100	100	100	100	100	100	100	100	100	100	100	100	100	100	100
KX789508.1	99.5	99.837	99.838	99.838	99.838	99.838	99.838	99.838	99.838	99.838	99.838	99.838	99.838	99.838	100	100	100	100	100	100	100	100	100	100	100	100	100	100	100	100	100	100	100	100	100	100	100	100	100	100	100	100	100	100	100	100	100	100	100
KF590366.1	99.5	99.841	99.842	99.842	99.842	99.842	99.842	99.842	99.842	99.842	99.842	99.842	99.842	99.842	100	100	100	100	100	100	100	100	100	100	100	100	100	100	100	100	100	100	100	100	100	100	100	100	100	100	100	100	100	100	100	100	100	100	100
KF590425.1	99.485	99.836	99.837	99.837	99.837	99.837	99.837	99.837	99.837	99.837	99.837	99.837	99.837	99.837	100	100	100	100	100	100	100	100	100	100	100	100	100	100	100	100	100	100	100	100	100	100	100	100	100	100	100	100	100	100	100	100	100	100	100
Sample16_ sequence	99.333	99.681	99.684	99.694	99.694	99.694	99.694	99.694	99.694	99.694	99.694	99.694	99.694	99.694	99.847	99.847	99.847	99.847	99.847	99.847	99.847	99.847	99.847	99.847	99.847	99.847	99.847	99.847	99.847	99.847	99.847	99.847	99.847	99.847	99.847	99.847	99.847	99.847	99.847	99.847	99.847	99.847	99.847	99.847	99.847	99.847	99.847	99.847	99.847
KF590372.1	99.495	99.839	99.84	99.845	99.845	99.845	99.845	99.845	99.845	99.845	99.845	99.845	99.845	99.845	100	100	100	100	100	100	100	100	100	100	100	100	100	100	100	100	100	100	100	100	100	100	100	100	100	100	100	100	100	100	100	100	100	100	100
KP193153.1	99.5	99.841	99.841	99.846	99.846	99.846	99.846	99.846	99.846	99.846	99.846	99.846	99.846	99.846	100	100	100	100	100	100	100	100	100	100	100	100	100	100	100	100	100	100	100	100	100	100	100	100	100	100	100	100	100	100	100	100	100	100	100
KP193184.1	99.5	99.841	99.841	99.846	99.846	99.846	99.846	99.846	99.846	99.846	99.846	99.846	99.846	99.846	100	100	100	100	100	100	100	100	100	100	100	100	100	100	100	100	100	100	100	100	100	100	100	100	100	100	100	100	100	100	100	100	100	100	100
KP193208.1	99.5	99.841	99.841	99.846	99.846	99.846	99.846	99.846	99.846	99.846	99.846	99.846	99.846	99.846	100	100	100	100	100	100	100	100	100	100	100	100	100	100	100	100	100	100	100	100	100	100	100	100	100	100	100	100	100	100	100	100	100	100	100
KP193233.1	99.5	99.841	99.841	99.846	99.846	99.846	99.846	99.846	99.846	99.846	99.846	99.846	99.846	99.846	100	100	100	100	100	100	100	100	100	100	100	100	100	100	100	100	100	100	100	100	100	100	100	100	100	100	100	100	100	100	100	100	100	100	100
KP193304.1	99.5	99.841	99.841	99.846	99.846	99.846	99.846	99.846	99.846	99.846	99.846	99.846	99.846	99.846	100	100	100	100	100	100	100	100	100	100	100	100	100	100	100	100	100	100	100	100	100	100	100	100	100	100	100	100	100	100	100	100	100	100	100
KP193314.1	99.5	99.841	99.841	99.846	99.846	99.846	99.846	99.846	99.846	99.846	99.846	99.846	99.846	99.846	100	100	100	100	100	100	100	100	100	100	100	100	100	100	100	100	100	100	100	100	100	100	100	100	100	100	100	100	100	100	100	100	100	100	100
KP193326.1	99.5	99.841	99.841	99.846	99.846	99.846	99.846	99.846	99.846	99.846	99.846	99.846	99.846	99.846	100	100	100	100	100	100	100	100	100	100	100	100	100	100	100	100	100	100	100	100	100	100	100	100	100	100	100	100	100	100	100	100	100	100	100
KP193375.1	99.5	99.841	99.841	99.846	99.846	99.846	99.846	99.846	99.846	99.846	99.846	99.846	99.846	99.846	100	100	100	100	100	100	100	100	100	100	100	100	100	100	100	100	100	100	100	100	100	100	100	100	100	100	100	100	100	100	100	100	100	100	100
KP193386.1	99.5	99.841	99.841	99.846	99.846	99.846	99.846	99.846	99.846	99.846	99.846	99.846	99.846	99.846	100	100	100	100	100	100	100	100	100	100	100	100	100	100	100	100	100	100	100	100	100	100	100	100	100	100	100	100	100	100	100	100	100	100	100
KP193449.1	99.5	99.841	99.841	99.846	99.846	99.846	99.846	99.846	99.846	99.846	99.846	99.846	99.846	99.846	100	100	100	100	100	100	100	100	100	100	100	100	100	100	100	100	100	100	100	100	100	100	100	100	100	100	100	100	100	100	100	100	100	100	100
KP193452.1	99.5	99.841	99.841	99.846	99.846	99.846	99.846	99.846	99.846	99.846	99.846	99.846	99.846	99.846	100	100	100	100	100	100	100	100	100	100	100	100	100	100	100	100	100	100	100	100	100	100	100	100	100	100	100	100	100	100	100	100	100	100	100
EU398613.1	99.5	99.841	99.842	99.847	99.847	99.847	99.847	99.847	99.847	99.847	99.847	99.847	99.847	99.847	100	100	100	100	100	100	100	100	100	100	100	100	100	100	100	100	100	100	100	100	100	100	100	100	100	100	100	100	100	100	100	100	100	100	100
EU398614.1	99.5	99.841	99.842	99.847	99.847	99.847	99.847	99.847	99.847	99.847	99.847	99.847	99.847	99.847	100	100	100	100	100	100	100	100	100	100	100	100	100	100	100	100	100	100	100	100	100	100	100	100	100	100	100	100	100	100	100	100	100	100	100
EU398611.1	99.5	99.841	99.842	99.847	99.847	99.847	99.847	99.847	99.847	99.847	99.847	99.847	99.847	99.847	100	100	100	100	100	100	100	100	100	100	100	100	100	100	100	100	100	100	100	100	100	100	100	100	100	100	100	100	100	100	100	100	100	100	100
KM396932.1	99.5	99.841	99.842	99.847	99.847	99.847	99.847	99.847	99.847	99.847	99.847	99.847	99.847	99.847	100	100	100	100	100	100	100	100	100	100	100	100	100	100	100	100	100	100	100	100	100	100	100	100	100	100	100	100	100	100	100	100	100	100	100
12s and 16s Sequence Accuracy	Sample 16_sequence	FJ598676.1	AY830726.1	FJ598675.1	AY830725.1
Sample 16_sequence		99.484	99.504	99.558	99.575
FJ598676.1	99.484		99.853	99.926	99.926
AY830726.1	99.504	99.853		99.926	99.929
FJ598675.1	99.558	99.926	99.926		100
AY830725.1	99.575	99.926	99.929	100
NADH2 Sequence Accuracy	JQ518622.1	Sample16_sequence
JQ518622.1		98.515
Sample16_sequence	98.515
Complete Mitochondrial Sequence Accuracy	tig00000010	tig00000010_cut_rotated	Mapped_Sample 16 Sequence	KF801102.1_Carcharhinus falciformis
tig00000010		97.418	97.052	97.414
tig00000010_cut_rotated	97.418		97.824	97.977
Mapped_Sample 16 Sequence	97.052	97.824		98.75
KF801102.1_Carcharhinus falciformis	97.414	97.977	98.75
[truncated: 21 more columns]
